# Supplementary material for: The Reproductive Biology of Puye (Galaxias maculatus) under Experimental Culture
Source: Animals (Basel). 2024 Jan 19;14(2):320. doi: 10.3390/ani14020320 (PMC10812412; doi:10.3390/ani14020320)
Supplement: Supplementary file 1 [file animals-14-00320-s001.zip]

Archive with 1 entries (1 files):
- animals-2721781-supplementary.pdf
